# Supplementary material for: Small Neuron-Derived Extracellular Vesicles from Individuals with Down Syndrome Propagate Tau Pathology in the Wildtype Mouse Brain
Source: J Clin Med. 2021 Aug 31;10(17):3931. doi: 10.3390/jcm10173931 (PMC8432237; doi:10.3390/jcm10173931)
Supplement: Supplementary file 1 [file jcm-10-03931-s001.zip]

Archive with 1 entries (1 files):
- jcm-1344527-supplementary.pdf
